# Supplementary material for: Elevated miRNA-499 Levels in Early Phase of Non-ST Elevation Acute Coronary Syndromes Predict Increased Long-Term Risk of Major Adverse Cardiac Events
Source: J Clin Med. 2024 Dec 20;13(24):7803. doi: 10.3390/jcm13247803 (PMC11727993; doi:10.3390/jcm13247803)
Supplement: Supplementary file 1 [file jcm-13-07803-s001.zip]

Archive with 3 entries (3 files):
- mRNAs PREDICTIVE VALUE - FIGURE S1.pdf
- mRNAs PREDICTIVE VALUE - FIGURE S2.pdf
- mRNAs PREDICTIVE VALUE - FIGURE S3.pdf
